# Supplementary material for: A Shift to Organismal Stress Resistance in Programmed Cell Death Mutants
Source: PLoS Genet. 2013 Sep 19;9(9):e1003714. doi: 10.1371/journal.pgen.1003714 (PMC3778000; doi:10.1371/journal.pgen.1003714)
Supplement: Table S5 — Supplementary dataset of differentially expressed genes. Each worksheet contains lists of genes differentially expressed with FDR<0.05. Lists include log2 fold-changes, p-values, and FDR for each gene. Fold-changes are color coded to denote up- or down-regulation (up-regulated = red, down-regulated = green). Please see first tab for contents of other tabs. Tab E shows genes differentially expressed in pgrn-1(tm985), ced-3(n717), and ced-1(e1735) compared to N2E that are also regulated by daf-16. Hypergeometric distribution, p value<2×10−9. (XLSX) [file pgen.1003714.s017.xlsx]

## Sheet: Contents
StrainName	allele
CF3050	pgrn-1(tm985)
CF3324	ced-3(n717)
CF3667	ced-1(e1735)
N2E	wild-type
The following sheets contains a list of genes that were significantly differentially expressed (FDR < 0.05) in at least two of the mutants as compared to wild-type (N2E) in the RNA-seq analysis. Present in each list is the ensembl gene name (ensemblGene), WormBase gene name (WBGeneName), log2 fold-change compared to wild-type (e.g. logFC_CF3050_vs_N2E), p-value (e.g. PValue_CF3050_vs_N2E) and fal…
Sheet	Contents
A	List containing the genes differentially expressed in pgrn-1(tm985), ced-3(n717) and ced-1(e1735) as compared to N2E
B	List containing the genes differentially expressed in pgrn-1(tm985) and ced-3(n717) but not in ced-1(e1735) as compared to N2E
C	List containing the genes differentially expressed in pgrn-1(tm985) and ced-1(e1735) but not in ced-3(n717) as compared to N2E
D	List containing the genes differentially expressed in ced-3(n717) and ced-1(e1735) but not in pgrn-1(tm985) as compared to N2E
E	List containing the genes that were differentially expressed (FDR < 0.05) in the RNA-seq analysis and also found to be regulated by daf-16. Data for daf-16 regulation was taken from Schuster, et al. Mol Syst Biol, 2010 and Murphy, et al. Nature, 2003. The log2 fold-change, p-value and FDR for each gene in each mutant is included.

## Sheet: A
ensemblGene	Gene.WB.ID	logFC_CF3050_vs_N2E	logFC_CF3324_vs_N2E	logFC_CF3667_vs_N2E	PValue_CF3050_vs_N2E	PValue_CF3324_vs_N2E	PValue_CF3667_vs_N2E	FDR_CF3050_vs_N2E	FDR_CF3324_vs_N2E	FDR_CF3667_vs_N2E
MTCE.23	WBGene00010962	-0.882035	-1.13879	-0.966349	1.18e-08	2.4e-13	4.41e-10	5.16e-06	2.52e-10	4.75e-07
F59F4.2	WBGene00010337	-1.13535	-0.937541	-1.00023	1.19e-21	2.92e-15	2.78e-17	5.28e-18	4.85e-12	7.9e-14
C27C7.1	WBGene00007766	-1.3994	-1.10988	-1.32578	6.96e-22	1.98e-14	6.6e-20	3.47e-18	2.47e-11	2.39e-16
T22B7.7	WBGene00020674	-3.1648	-2.18719	-2.59982	3.96e-20	3.91e-11	1.01e-14	1.13e-16	3.05e-08	1.83e-11
C25D7.3	WBGene00004747	-1.00806	-1.02629	-1.06556	1.45e-13	7.47e-14	5.82e-15	1.8e-10	8.27e-11	1.1e-11
K10C2.3	WBGene00019619	-1.1715	-0.729883	-0.783294	4.38e-16	3.54e-07	4.05e-08	9.7e-13	5.93e-05	2.44e-05
ZK816.5	WBGene00000989	-1.12262	-1.08517	-1.31174	5.01e-12	2.9e-11	9.57e-16	5e-09	2.31e-08	2.12e-12
F59F4.4	WBGene00010339	-0.822482	-0.606555	-0.882658	6e-13	1.21e-07	1.11e-14	7.24e-10	2.4e-05	1.92e-11
C30G12.2	WBGene00016274	-2.53375	-1.30147	-2.3882	5.51e-15	2.9e-05	1.25e-13	9.97e-12	0.00312817	1.99e-10
Y73B6BL.275	WBGene00197936	-0.812733	-0.745271	-0.689062	3.59e-09	7.24e-08	5.12e-07	1.96e-06	1.65e-05	0.000221673
F47B7.1	WBGene00018532	-0.520401	-0.53482	-0.452291	0.000114436	8.3e-05	0.000779703	0.00791794	0.00803363	0.0452318
F10G7.11	WBGene00017374	-0.610108	-0.505597	-0.59063	2.41e-07	2.15e-05	5.48e-07	7.13e-05	0.00239962	0.000234916
R03E9.1	WBGene00003163	-1.09707	-0.731187	-0.842419	7.33e-11	1.32e-05	4.7e-07	6.21e-08	0.00153443	0.000211046
R09E12.4	WBGene00006266	-4.23973	-3.09691	-4.15833	6.71e-143	8.84e-86	1.65e-139	2.67e-138	3.52e-81	6.56e-135
H11L12.1	WBGene00019189	-1.33718	-1.1046	-1.25493	4.95e-17	4.4e-12	2.76e-15	1.16e-13	3.76e-09	5.78e-12
F08A8.2	WBGene00008565	-1.11848	-0.851267	-0.862225	1.21e-10	9.53e-07	5.73e-07	9.72e-08	0.000142202	0.00024021
C56A3.2	WBGene00008341	-1.32696	-0.938342	-0.63387	2.24e-17	1.76e-09	3.56e-05	5.57e-14	7.63e-07	0.0057469
W03G1.4	WBGene00043538	-3.86549	-3.11158	-3.62501	4.67e-114	5.25e-79	7.81e-104	9.3e-110	1.05e-74	1.56e-99
Y73B6BL.186	WBGene00170859	-0.811919	-0.784803	-0.726063	5.62e-08	1.94e-07	1.1e-06	2.02e-05	3.53e-05	0.000391706
F10D2.11	WBGene00017336	-1.77317	-1.28156	-1.18258	6.57e-13	1.46e-07	1.03e-06	7.7e-10	2.8e-05	0.000372812
K07C10.1	WBGene00004227	-0.687394	-0.546887	-0.501578	1.95e-06	0.000172971	0.000478166	0.00038145	0.0153191	0.0333449
F49E11.10	WBGene00009895	-0.875867	-0.739096	-0.884811	2.08e-08	2.7e-06	1.41e-08	8.53e-06	0.000369296	1.01e-05
ZC250.4	WBGene00045305	-1.00538	-0.754598	-0.524955	3.13e-11	7.18e-07	0.000427176	2.84e-08	0.000109612	0.0316444
C06G8.1	WBGene00007384	-1.6735	-1.03854	-0.934942	1.14e-09	0.000124919	0.000505568	7.72e-07	0.0115244	0.0344426
T20B3.7	WBGene00004026	-0.981759	-0.733404	-0.838808	3.02e-09	1.02e-05	3.43e-07	1.72e-06	0.00121647	0.000160629
C50F4.6	WBGene00001910	0.658438	0.863933	1.247	6.37e-05	2.03e-07	3.42e-14	0.0053255	3.65e-05	5.68e-11
F59F4.3	WBGene00010338	-1.06147	-0.907271	-0.790107	1.16e-14	7.19e-11	5.97e-09	1.72e-11	4.94e-08	4.85e-06
F28F8.7	WBGene00009224	-1.24633	-1.08327	-0.998556	6.22e-19	2.37e-14	5.66e-13	1.65e-15	2.87e-11	8.06e-10
K10B3.5	WBGene00019611	-0.649554	-0.693596	-0.697985	1.94e-06	6.46e-07	3.06e-07	0.000380883	0.000100187	0.000147048
T03D3.1	WBGene00020182	-1.43212	-0.696244	-0.729099	5.22e-15	0.000114075	4.4e-05	9.91e-12	0.0106223	0.00681746
C52D10.1	WBGene00016875	-0.891262	-0.619062	-0.514762	8.02e-09	7.04e-05	0.000722205	3.78e-06	0.00699285	0.0434129
F55D10.3	WBGene00018878	-0.483769	-0.563074	-0.730142	0.000993218	0.00017535	7.75e-07	0.0340066	0.0154954	0.000305763
F15E6.9	WBGene00017489	-0.712984	-1.04578	-0.663789	6.82e-06	1.7e-10	2.62e-05	0.000971293	1.03e-07	0.00463369
Y48E1B.8	WBGene00013007	-0.981201	-1.15366	-0.963457	1.94e-08	1.2e-10	3.19e-08	8.12e-06	7.97e-08	1.98e-05
F15E6.3	WBGene00017484	-0.74804	-1.08431	-0.685792	2.82e-06	5.4e-11	1.61e-05	0.000492621	3.85e-08	0.00324191
W03G1.3	WBGene00043537	-2.30851	-1.64613	-2.17649	7.61e-54	6.42e-29	3.17e-49	6.06e-50	6.39e-25	3.16e-45
F15E6.2	WBGene00017483	-0.460708	-0.564582	-0.712073	0.00144714	0.000143475	9.99e-07	0.0427217	0.0130252	0.000365293
F02C12.1	WBGene00008515	-0.775342	-0.71083	-0.609074	1.28e-06	1.26e-05	0.000124727	0.00027262	0.00146601	0.0142432
F41C3.2	WBGene00018268	-1.02734	-1.02627	-1.02364	1.29e-08	2.35e-08	1.34e-08	5.58e-06	6.21e-06	9.71e-06
C33B4.4	WBGene00007892	1.06185	1.04272	1.1563	7.3e-15	8.84e-14	1.65e-17	1.2e-11	9.52e-11	5.06e-14
F55E10.6	WBGene00018885	-0.628424	-0.724978	-0.63501	2.32e-05	2.06e-06	1.79e-05	0.0025044	0.00028847	0.0034922
C32H11.4	WBGene00007867	-2.23883	-1.73778	-1.64622	2.78e-15	5.16e-10	2.52e-09	5.55e-12	2.73e-07	2.18e-06
C14A6.1	WBGene00007565	-0.872713	-0.737431	-1.11466	1.22e-06	4.93e-05	7.34e-10	0.000265411	0.00507673	7.5e-07
H24K24.5	WBGene00001480	-0.682708	-0.614247	-0.552008	1.05e-07	3.2e-06	1.39e-05	3.53e-05	0.000431281	0.00290852
C54D10.1	WBGene00008296	-0.507981	-0.629854	-0.544426	0.000507783	3.06e-05	0.000189229	0.0223122	0.00328806	0.0185296
T04H1.9	WBGene00006539	-1.65567	-1.68307	-1.81539	2e-20	5.07e-20	5.47e-24	6.14e-17	1.84e-16	4.36e-20
W02D9.10	WBGene00012216	-0.852757	-0.683479	-0.79547	1.4e-08	8.7e-06	9.96e-08	5.99e-06	0.00108389	5.53e-05
W06A11.4	WBGene00021055	1.8967	0.800321	0.980721	5.3e-37	5.44e-07	1.25e-10	3.52e-33	8.62e-05	1.51e-07
F18E3.12	WBGene00045275	-1.20435	-0.793895	-0.563314	9.34e-14	1.08e-06	0.000310342	1.2e-10	0.00015834	0.02575
F27C8.1	WBGene00000002	-0.646763	-0.683249	-0.559241	9.11e-07	6.7e-07	1.78e-05	0.000213436	0.000102706	0.00349189
W03G11.3	WBGene00012225	-0.809375	-0.627764	-0.715977	1.42e-07	6.44e-05	2.62e-06	4.55e-05	0.00647787	0.000814673
C23G10.6	WBGene00016013	-0.777238	-0.616958	-0.749866	1.82e-06	0.000200011	3.68e-06	0.000363383	0.0173288	0.00109445
F59A1.10	WBGene00010296	-0.959272	-0.802222	-0.85986	6.05e-08	8.76e-06	9.78e-07	2.14e-05	0.001088	0.00036436
W06D12.3	WBGene00001397	-0.985745	-2.13534	-1.03222	4.15e-09	5.01e-30	7.03e-10	2.2e-06	6.66e-26	7.37e-07
M153.1	WBGene00010924	-0.778837	-0.756591	-0.578187	8.89e-07	3.82e-06	0.00021605	0.000213436	0.000508829	0.0203077
Y73B3A.13	WBGene00022215	-1.15758	-1.07338	-1.02534	1.84e-20	1.99e-16	6.43e-17	6.11e-17	3.6e-13	1.71e-13
F59D6.3	WBGene00019105	-1.30153	-1.41377	-1.15333	7.77e-13	5.39e-14	1.37e-10	8.85e-10	6.32e-11	1.61e-07
M02D8.5	WBGene00019731	-0.764496	-0.598534	-0.742276	2.6e-06	0.000321157	4.45e-06	0.000467719	0.0262283	0.00125823
F15B9.1	WBGene00001387	-0.949579	-1.18158	-0.559454	1.52e-10	6.25e-14	0.000104384	1.19e-07	7.12e-11	0.0128242
Y53F4B.33	WBGene00001787	-0.555877	-0.518563	-0.525883	1.43e-05	0.00011107	3.41e-05	0.00171348	0.0103667	0.00560745
Y73F8A.26	WBGene00013531	0.463004	0.79955	0.508643	0.00140579	5.87e-08	0.000406348	0.0418164	1.4e-05	0.0304409
Y69A2AR.25	WBGene00022096	1.20566	1.52663	1.16064	9.19e-09	6.33e-13	3.04e-08	4.21e-06	5.86e-10	1.92e-05
Y69A2AR.5	WBGene00022076	-1.05766	-0.83504	-0.480606	8.69e-16	8.86e-10	0.000118553	1.82e-12	4.47e-07	0.0136555
C24B9.9	WBGene00016052	-0.960539	-1.23296	-0.977298	2.31e-09	4.99e-13	1.07e-09	1.41e-06	4.85e-10	1.06e-06
C30G12.1	WBGene00016273	-0.567449	-0.782775	-1.05183	4.4e-05	1.14e-07	1.63e-13	0.00407851	2.34e-05	2.49e-10
Y51A2D.4	WBGene00013073	-0.722099	-0.651601	-0.588563	2.2e-07	7.43e-06	1.78e-05	6.59e-05	0.000946149	0.00349189
F53C3.12	WBGene00018755	-0.620615	-0.676546	-0.539685	0.000143097	6.77e-05	0.000843366	0.00910907	0.006759	0.0472072
Y69A2AR.13	WBGene00022084	1.01359	1.28606	1.03755	4.08e-07	2.41e-10	1.95e-07	0.000110966	1.37e-07	9.95e-05
R11F4.3	WBGene00020009	-0.62568	-0.661954	-0.803505	3.03e-05	2.8e-05	1.01e-07	0.00307721	0.00304399	5.53e-05
C08A9.1	WBGene00004932	-0.941461	-1.03445	-0.607151	2.88e-09	9.16e-10	7.82e-05	1.67e-06	4.56e-07	0.0102495
Y69A2AR.12	WBGene00022083	0.674767	0.846581	0.72152	0.000160485	3.91e-06	4.8e-05	0.00977978	0.000519197	0.00722092
Y69H2.9	WBGene00013484	-1.15023	-1.11939	-1.05209	1.12e-10	2.05e-09	2.11e-09	9.28e-08	8.51e-07	1.87e-06
B0047.3	WBGene00015014	1.01143	1.40725	0.964561	6.47e-09	1.42e-15	2.8e-08	3.18e-06	2.46e-12	1.85e-05
M01G12.8	WBGene00014806	-0.776755	-0.932614	-0.696029	6.37e-07	3.18e-08	5.87e-06	0.000163745	7.92e-06	0.00160125
C15A7.4	WBGene00045385	-0.927043	-0.679223	-0.836005	7.01e-07	0.000419286	5.92e-06	0.000178039	0.0326372	0.00160567
C15A7.2	WBGene00007595	-0.936306	-0.688431	-0.840424	1.57e-06	0.000599566	1.29e-05	0.000319501	0.0432099	0.00275537
W03G11.11	WBGene00197429	-0.974444	-0.707504	-0.879363	8.83e-07	0.00051013	7.18e-06	0.000213358	0.0381439	0.00189386
W03G11.21	WBGene00201891	-0.973263	-0.700298	-0.861216	9.22e-07	0.000582827	1.09e-05	0.000213436	0.042156	0.00248652
W03G11.6	WBGene00195638	-0.973262	-0.700299	-0.861216	9.22e-07	0.000582606	1.09e-05	0.000213436	0.042156	0.00248652
W03G11.20	WBGene00201009	-1.00087	-0.706564	-0.857012	2.64e-07	0.000398293	7.6e-06	7.74e-05	0.0314779	0.00196626
W03G11.12	WBGene00197768	-0.970206	-0.704161	-0.848747	9.03e-07	0.000521499	1.33e-05	0.000213436	0.0387758	0.00279204
W03G11.8	WBGene00196175	-0.980838	-0.714257	-0.879378	7.82e-07	0.000461612	7.38e-06	0.000196092	0.035374	0.00192249
W03G11.9	WBGene00196661	-0.983043	-0.70388	-0.870185	8.1e-07	0.000575947	9.75e-06	0.000200032	0.0418865	0.00230037
W03G11.14	WBGene00198297	-0.977084	-0.710691	-0.870413	7.62e-07	0.000464245	8.19e-06	0.000192323	0.0354445	0.00209234
W03G11.10	WBGene00196663	-0.970288	-0.704142	-0.853515	9.64e-07	0.00053903	1.27e-05	0.000213436	0.0394971	0.00271197
W03G11.15	WBGene00198789	-0.970287	-0.704142	-0.853515	9.62e-07	0.000538688	1.26e-05	0.000213436	0.0394971	0.00271197
W03G11.17	WBGene00199736	-0.970289	-0.704141	-0.853515	9.64e-07	0.000539128	1.27e-05	0.000213436	0.0394971	0.00271197
W03G11.19	WBGene00200872	-0.970288	-0.704141	-0.853515	9.64e-07	0.000539067	1.27e-05	0.000213436	0.0394971	0.00271197
W03G11.13	WBGene00197846	-0.977158	-0.710673	-0.875747	8.1e-07	0.000478721	7.65e-06	0.000200032	0.0362029	0.00196626
W03G11.7	WBGene00195678	-0.973175	-0.690601	-0.856724	6.05e-07	0.00056412	8.49e-06	0.000156518	0.0411766	0.00213686
F45D11.2	WBGene00018449	-1.83879	-1.34349	-1.14848	1.76e-14	2.13e-08	4.76e-07	2.51e-11	5.76e-06	0.000211046
W03G11.16	WBGene00198854	-0.989267	-0.687249	-0.84881	5.66e-07	0.000697064	1.32e-05	0.00014746	0.049432	0.00278945
W03G11.18	WBGene00199847	-0.994401	-0.687266	-0.848779	4.66e-07	0.000675235	1.25e-05	0.000124637	0.0482273	0.00271197
C54F6.14	WBGene00001500	-1.31179	-1.08712	-1.01292	6.41e-10	6.56e-07	9.9e-07	4.65e-07	0.000101374	0.000365293
Y47G7B.2	WBGene00021654	0.706489	0.769026	0.668701	6.3e-05	3.27e-05	0.000144709	0.00528311	0.00349899	0.0156294
C15A7.6	WBGene00197820	-0.883523	-0.700944	-0.816369	4.41e-06	0.000445629	1.8e-05	0.000691411	0.0343522	0.00349497
B0198.9	WBGene00199905	-0.878235	-0.701661	-0.832434	4.56e-06	0.000418616	1.16e-05	0.000710623	0.0326372	0.00260386
B0198.6	WBGene00198743	-0.884244	-0.701657	-0.827338	4.35e-06	0.000441081	1.41e-05	0.000685712	0.0340675	0.00291795
B0198.7	WBGene00198865	-0.884195	-0.701658	-0.832472	4.22e-06	0.000433049	1.22e-05	0.000669727	0.0335121	0.00271197
B0198.5	WBGene00197531	-0.883417	-0.701664	-0.838083	3.74e-06	0.000400441	9.44e-06	0.00061344	0.0314779	0.00227734
B0198.4	WBGene00196331	-0.948847	-0.711565	-0.849627	1.81e-06	0.000529558	1.48e-05	0.000363383	0.0393017	0.00302867
M60.7	WBGene00019782	-0.97627	-0.963388	-0.726083	1.17e-06	8.6e-06	0.000176394	0.000256529	0.00107503	0.017575
F56D6.9	WBGene00044471	-1.11596	-1.92449	-0.76699	4.09e-07	2.54e-12	0.000220122	0.000110966	2.25e-09	0.0205451
C38D9.2	WBGene00008010	-1.59368	-2.13998	-1.20236	2.3e-06	2.32e-08	0.000198765	0.00043357	6.2e-06	0.0191871

## Sheet: B
ensemblGene	Gene.WB.ID	logFC_CF3050_vs_N2E	logFC_CF3324_vs_N2E	PValue_CF3050_vs_N2E	PValue_CF3324_vs_N2E	FDR_CF3050_vs_N2E	FDR_CF3324_vs_N2E
F15E11.1	WBGene00017490	-0.893483	-1.24165	3.52e-06	1.57e-10	0.000585004	1.01e-07
F15E11.14	WBGene00017500	-0.893606	-1.24177	3.56e-06	1.6e-10	0.000588353	1.01e-07
F15E11.13	WBGene00017499	-0.921091	-1.15939	1.62e-07	5.32e-11	5.07e-05	3.85e-08
Y19D10B.7	WBGene00021236	-0.922874	-1.16045	1.49e-07	4.89e-11	4.7e-05	3.68e-08
W07B8.5	WBGene00000785	0.72648	0.556749	4.21e-06	0.000414798	0.000669727	0.0324781
C42D4.1	WBGene00016594	-0.506639	-0.482171	4.01e-05	9.51e-05	0.00382437	0.00899816
F46F2.3	WBGene00009787	-0.567504	-0.557763	0.000197998	0.000258223	0.0115704	0.0217115
F55A12.1	WBGene00018862	0.466569	0.784162	0.00128806	7.19e-08	0.0391566	1.65e-05
F15E11.12	WBGene00017498	-1.37285	-1.74953	4.84e-12	3.52e-18	4.94e-09	7.8e-15
F53H4.6	WBGene00010011	-0.705524	-0.837074	2.11e-06	2.16e-08	0.000407946	5.82e-06
F25B4.9	WBGene00017772	-0.462298	-0.514947	0.000191744	3.52e-05	0.0113044	0.00372246
W05H9.3	WBGene00021050	-0.849939	-0.714471	1.86e-10	8.88e-08	1.43e-07	1.92e-05
F55H12.4	WBGene00010135	-0.568991	-0.602963	6.01e-05	2.31e-05	0.00513331	0.00256382
D1086.3	WBGene00008390	-0.560288	-0.510274	0.000111707	0.000452222	0.00782388	0.0347932
Y45G12C.2	WBGene00001758	-0.992814	-0.7466	6.53e-10	3.33e-06	4.65e-07	0.000446318
Y51H7C.1	WBGene00021779	-0.483399	-0.828799	0.000653757	7.89e-09	0.0259202	2.46e-06
Y22F5A.5	WBGene00003091	-0.436018	-0.706257	0.000175723	2.02e-09	0.0105409	8.46e-07
F23D12.11	WBGene00194674	-0.634179	-0.890503	1.2e-05	1.2e-09	0.00151731	5.71e-07
Y4C6B.6	WBGene00021160	-0.641515	-0.445166	5.65e-07	0.00053443	0.00014746	0.039483
C03E10.5	WBGene00007282	-0.677025	-0.651068	0.000297349	0.00052093	0.0158854	0.0387758
F45D11.15	WBGene00018460	-1.63286	-1.2975	6.97e-15	4.67e-10	1.2e-11	2.55e-07
F56H9.2	WBGene00010174	-0.692504	-0.585532	2.53e-08	2.79e-06	9.9e-06	0.000378222
F45D11.16	WBGene00018461	-1.63108	-1.29758	8.73e-15	5.21e-10	1.34e-11	2.73e-07
F45D11.14	WBGene00018459	-1.62977	-1.29396	7.53e-15	5.12e-10	1.2e-11	2.73e-07
T07C4.4	WBGene00004986	-0.469782	-0.583445	0.000311655	9.26e-06	0.0163861	0.00113655
ZC317.7	WBGene00022590	0.593452	0.546323	2.37e-06	1.58e-05	0.000441776	0.00180118
Y45F10C.4	WBGene00012880	-0.476192	-0.522873	0.000430443	0.000129911	0.0209206	0.0119572
F23B2.12	WBGene00003957	-0.647914	-0.556139	6.47e-06	0.000117401	0.000934832	0.0109065
C10H11.3	WBGene00015692	-0.444225	-0.596384	0.000781393	8.56e-06	0.0289959	0.00107231
F45D3.3	WBGene00009723	-0.632953	-0.639078	0.000106643	0.000102474	0.00754914	0.00963211
F01D4.2	WBGene00008486	-0.731925	-0.655988	7e-07	1.01e-05	0.000178039	0.00121208
C04F5.7	WBGene00015449	-1.07423	-0.849279	1.73e-07	3.51e-05	5.33e-05	0.00372023
F58B3.1	WBGene00003093	0.821548	0.68699	3.84e-08	4.95e-06	1.39e-05	0.000653042
C02B4.2	WBGene00003616	-0.646605	-0.7749	0.000117271	5.1e-06	0.00803043	0.000668901
B0416.6	WBGene00001638	-0.636374	-0.691809	5.43e-06	1.07e-06	0.0008011	0.000157573
F49H12.5	WBGene00018656	-0.774418	-0.608952	2.46e-06	0.000226062	0.000454129	0.019251
T28F4.6	WBGene00012141	-0.604616	-0.524747	4.51e-05	0.000456965	0.00413404	0.0350903
C44C8.2	WBGene00016647	-0.947323	-0.678859	2.55e-10	6.33e-06	1.92e-07	0.000814161
C44C8.1	WBGene00016646	-0.930134	-0.677184	3.73e-10	5.59e-06	2.75e-07	0.000726072
C44C8.3	WBGene00016648	-0.963033	-0.671753	1.22e-10	7.6e-06	9.72e-08	0.000961732
F58H7.8	WBGene00019073	-0.910428	-0.668913	1.51e-09	9.89e-06	9.73e-07	0.00119038
C44C8.4	WBGene00016649	-0.978488	-0.654983	3.13e-11	9.27e-06	2.84e-08	0.00113655
F56A4.12	WBGene00018920	-0.620341	-0.718622	1.28e-05	7.54e-07	0.00157955	0.000114314
Y19D10A.8	WBGene00021223	-0.624654	-0.980124	0.000151383	7.2e-09	0.00933933	2.28e-06
C01B4.7	WBGene00015271	-0.578854	-0.498348	3.18e-05	0.000424376	0.00320449	0.032969
F56A4.10	WBGene00018918	-0.697438	-0.802669	2.54e-06	1.17e-07	0.000460607	2.35e-05
Y19D10A.10	WBGene00021225	-0.622632	-1.001	0.000362914	2.38e-08	0.0182621	6.25e-06
Y19D10A.6	WBGene00021221	-0.633614	-1.01717	0.000266839	1.24e-08	0.014608	3.54e-06
F15E11.11	WBGene00017497	-0.65375	-0.992156	0.000446142	1.9e-07	0.0214695	3.49e-05
F45E1.4	WBGene00018465	-0.857389	-0.615778	1.29e-07	0.000162282	4.23e-05	0.0145013
F15E11.2	WBGene00017491	-0.648406	-1.01888	0.000600223	1.39e-07	0.0252601	2.7e-05
F15E11.3	WBGene00017492	-0.641843	-1.01356	0.000665873	1.54e-07	0.026129	2.92e-05
F15E11.4	WBGene00017493	-0.638851	-1.01792	0.000648956	1.14e-07	0.0259202	2.34e-05
F56A4.11	WBGene00018919	-0.693078	-0.815776	7.66e-06	2.55e-07	0.00106335	4.48e-05
F56A4.1	WBGene00003521	-0.701894	-0.82633	5.92e-06	1.82e-07	0.000864052	3.39e-05
F15E11.5	WBGene00017494	-0.624636	-1.03382	0.00103652	1.2e-07	0.0350476	2.37e-05
C14C6.5	WBGene00015759	1.02346	1.55669	4.19e-06	4.43e-12	0.000669727	3.76e-09
F22H10.6	WBGene00017730	-0.58414	-0.630617	0.00011501	4.37e-05	0.00793797	0.00457521
B0410.3	WBGene00015172	-0.757853	-0.940485	0.000214507	6.27e-06	0.0124078	0.000808359
F35B12.3	WBGene00009383	-0.520653	-0.550534	0.000807693	0.00049735	0.0296671	0.0373284
F18E3.13	WBGene00045276	-1.14669	-0.796958	3.04e-12	1.34e-06	3.37e-09	0.000193543
Y40B10A.2	WBGene00021487	-0.747027	-0.715933	1.41e-06	5.3e-06	0.000293071	0.00069256
T08A9.12	WBGene00004987	-0.634821	-0.631847	0.000141667	0.000191137	0.00910907	0.0167052
F22B7.9	WBGene00017698	-0.884678	-0.672787	2.35e-06	0.000364357	0.000441776	0.0293355
F23F12.12	WBGene00017756	-0.862467	-0.643034	1.69e-07	0.00010942	5.26e-05	0.0102608
ZK1290.5	WBGene00022887	-0.778366	-0.636008	2.74e-05	0.000695313	0.00284404	0.0493958
F45D11.3	WBGene00018450	-1.69386	-1.31066	3.28e-14	3.68e-09	4.36e-11	1.4e-06
F45D11.4	WBGene00018451	-1.69243	-1.30437	2.28e-14	3.4e-09	3.13e-11	1.33e-06
F18E3.11	WBGene00017567	-0.856345	-0.613677	2.18e-07	0.000230061	6.57e-05	0.0195498
R12H7.3	WBGene00004825	-0.489599	-0.525946	0.000483712	0.000253912	0.0215395	0.0213941
C01B4.8	WBGene00015272	-0.652357	-0.632657	1.16e-05	3.27e-05	0.00148297	0.00349899
F35B12.2	WBGene00000983	-0.684859	-0.860305	6.9e-05	1.04e-06	0.00560224	0.000155045
F46C5.10	WBGene00009785	-0.785143	-0.585036	9.16e-07	0.000297674	0.000213436	0.0246115
Y45G12C.3	WBGene00021566	-0.952305	-0.791393	2.89e-09	1.14e-06	1.67e-06	0.000166697
F41B5.6	WBGene00018263	-0.695605	-0.606407	3.35e-06	6.98e-05	0.000562665	0.00695453
F41B5.9	WBGene00018265	-0.535717	-0.657323	0.000222779	1.11e-05	0.0127396	0.00131532
F41B5.2	WBGene00018260	-0.627475	-0.7366	4.94e-05	3.61e-06	0.00439685	0.000482153
F44C8.1	WBGene00018413	-0.641814	-0.882851	1.4e-05	8.54e-09	0.0016889	2.62e-06
F41B5.4	WBGene00018262	-0.692451	-0.786993	3.95e-06	3.58e-07	0.000639174	5.97e-05
Y19D10B.6	WBGene00021235	-0.721864	-0.83184	3.47e-06	2.15e-07	0.000579451	3.83e-05
F44C8.8	WBGene00003723	-0.580237	-0.690768	0.000152841	1.22e-05	0.0094002	0.00143325
H17B01.3	WBGene00019208	-1.04516	-0.803285	2.46e-09	5.51e-06	1.46e-06	0.000717117
F46B6.8	WBGene00009773	-0.746758	-0.866554	6.06e-08	1.24e-09	2.14e-05	5.75e-07
Y45G12C.12	WBGene00006200	-0.93095	-0.771764	2.34e-09	1.13e-06	1.41e-06	0.00016617
T27B7.3	WBGene00020850	-0.627471	-0.787517	9.87e-05	2.14e-06	0.00709005	0.000298837
R07E3.4	WBGene00011105	-0.620761	-0.635607	6.02e-05	6.01e-05	0.00513331	0.00612785
Y57A10A.7	WBGene00013252	0.475277	0.794058	0.00105798	6.41e-08	0.0350635	1.49e-05
F44C8.3	WBGene00003617	-0.633152	-0.767215	3.29e-05	1.15e-06	0.00325545	0.000166905
T27B7.2	WBGene00020849	-0.66021	-0.859306	4.27e-05	2.75e-07	0.00400149	4.76e-05
Y19D10B.4	WBGene00021233	-0.761507	-0.956531	2.52e-06	1.15e-08	0.000459037	3.36e-06
T27B7.1	WBGene00003649	-0.656491	-0.842532	4.18e-05	3.81e-07	0.0039345	6.25e-05
F44C8.11	WBGene00003686	-0.613411	-0.890107	5.12e-05	1.82e-08	0.0044936	5.01e-06
F44C8.10	WBGene00003716	-0.597676	-0.862098	0.000141421	1.34e-07	0.00910907	2.61e-05
F41B5.10	WBGene00018266	-0.601284	-0.814328	9.63e-05	3.72e-07	0.00703132	6.13e-05
Y19D10B.5	WBGene00021234	-0.720217	-0.983725	6.64e-06	3.59e-09	0.00095233	1.39e-06
F41B5.3	WBGene00018261	-0.697728	-0.925867	3.19e-06	3.15e-09	0.000538446	1.24e-06
Y19D10B.1	WBGene00021230	-0.713809	-0.973547	8.96e-06	6.17e-09	0.00121019	2.08e-06
C25D7.13	WBGene00014680	-0.45383	-0.574603	0.000540192	2.48e-05	0.0235031	0.00272685
Y19D10B.2	WBGene00021231	-0.699913	-0.965127	1.26e-05	7.82e-09	0.00157656	2.45e-06
Y19D10B.3	WBGene00021232	-0.702414	-0.967524	1.11e-05	6.59e-09	0.00142431	2.15e-06
T27B7.8	WBGene00174687	-0.687656	-0.97255	1.72e-05	6.06e-09	0.00200213	2.08e-06
T27B7.7	WBGene00020853	-0.685829	-0.984574	2.37e-05	6.38e-09	0.00253148	2.1e-06
C29E6.5	WBGene00003633	-0.459771	-0.558576	0.00182158	0.000238997	0.0486648	0.0202229
F41B5.11	WBGene00023039	-0.693451	-0.928253	5.23e-06	5.49e-09	0.000784061	1.97e-06
C01B4.5	WBGene00005138	-0.841086	-0.76273	5.53e-09	2.83e-07	2.79e-06	4.86e-05
Y5H2A.3	WBGene00000027	-0.682985	-0.939418	1.88e-05	1.74e-08	0.00215047	4.82e-06
Y5H2A.4	WBGene00044521	-0.675604	-0.937805	2.04e-05	1.52e-08	0.00229735	4.27e-06
C01B4.4	NA	-0.831405	-0.774769	9.52e-09	2.13e-07	4.31e-06	3.81e-05
Y5H2A.5	WBGene00196324	-0.687596	-0.938902	1.41e-05	1.38e-08	0.00169373	3.9e-06
C01B4.1	WBGene00006283	-0.83553	-0.75064	5.64e-09	3.72e-07	2.81e-06	6.13e-05
C01B4.2	WBGene00015269	-0.840247	-0.757577	4.01e-09	2.63e-07	2.16e-06	4.57e-05
C01B4.3	WBGene00006284	-0.832175	-0.76506	7.6e-09	2.59e-07	3.65e-06	4.53e-05
Y45G12C.7	WBGene00021570	-0.818911	-0.74759	1.08e-08	4.12e-07	4.85e-06	6.7e-05
Y5H2A.1	WBGene00021162	-0.673978	-0.919847	2.03e-05	2.58e-08	0.00229735	6.6e-06
Y45G12C.8	WBGene00021571	-0.826263	-0.751581	8.4e-09	3.71e-07	3.89e-06	6.13e-05
Y5H2B.5	WBGene00021167	-0.686394	-1.02906	6.86e-06	1.51e-10	0.000972834	9.89e-08
C01B4.10	WBGene00006136	-0.844434	-0.781911	4.9e-09	1.51e-07	2.5e-06	2.87e-05
F09E10.1	WBGene00017294	-0.472246	-0.588869	0.000641711	4.5e-05	0.0259202	0.00469272
ZC513.8	WBGene00000620	-0.533824	-0.904157	0.000580606	2.55e-08	0.0245841	6.55e-06
Y45G12C.9	WBGene00021572	-0.870399	-0.793295	4.59e-09	2.17e-07	2.38e-06	3.84e-05
Y45G12C.10	WBGene00021573	-0.872822	-0.762578	3.54e-09	5.31e-07	1.96e-06	8.49e-05
Y45G12C.4	WBGene00021567	-0.870657	-0.765341	4.59e-09	5.43e-07	2.38e-06	8.62e-05
Y45G12C.11	WBGene00021574	-0.869983	-0.764408	7.23e-09	7.58e-07	3.51e-06	0.000114402
F41B5.7	WBGene00018264	-0.657417	-0.98243	1.88e-05	1.36e-09	0.00215047	6.08e-07
F41B5.8	WBGene00006279	-0.66065	-0.984838	1.62e-05	1.13e-09	0.00190921	5.42e-07
Y45G12C.6	WBGene00021569	-0.90797	-0.7819	1.62e-09	4.31e-07	1.02e-06	6.96e-05
Y45G12C.5	WBGene00021568	-0.904769	-0.787633	1.51e-09	3.14e-07	9.73e-07	5.35e-05
Y26E6A.3	WBGene00012514	-0.637532	-0.541837	2.46e-05	0.000462434	0.00261065	0.035374
Y5H2B.3	WBGene00021165	-0.598299	-0.949395	0.000146337	1.12e-08	0.00911265	3.3e-06
F44C8.7	WBGene00018414	-0.619024	-0.957207	7.19e-05	6.18e-09	0.00578376	2.08e-06
C45H4.17	WBGene00016697	-0.604679	-0.934177	5.9e-05	4.41e-09	0.00505935	1.66e-06
Y5H2B.1	WBGene00021164	-0.606094	-0.966576	0.000116409	6.13e-09	0.0079851	2.08e-06
Y5H2B.6	WBGene00021168	-0.607821	-0.943151	0.000102598	1.14e-08	0.00730169	3.36e-06
Y5H2B.7	WBGene00021169	-0.607159	-0.963612	0.000107577	6.22e-09	0.00758831	2.08e-06
Y5H2B.8	WBGene00197292	-0.602814	-0.95839	0.000117532	7.14e-09	0.00803047	2.28e-06
Y5H2B.4	WBGene00021166	-0.609061	-0.981497	9.41e-05	2.86e-09	0.00689095	1.15e-06
C45H4.2	WBGene00016686	-0.615014	-0.964731	6.75e-05	3.65e-09	0.0055362	1.4e-06
C45H4.1	WBGene00016685	-0.606656	-0.958665	8.84e-05	4.99e-09	0.00661897	1.82e-06
C45H4.3	WBGene00016687	-0.59905	-0.957634	0.000119102	6.38e-09	0.00810013	2.1e-06
C45H4.5	NA	-0.604084	-0.960913	0.000144465	1.09e-08	0.00910907	3.29e-06
C45H4.18	WBGene00044087	-0.602855	-0.964396	0.000162687	1.18e-08	0.00986868	3.41e-06
C45H4.16	WBGene00016696	-0.592873	-0.969459	0.000216769	1.12e-08	0.0125023	3.3e-06
C45H4.6	WBGene00016688	-0.599294	-0.967536	0.000192556	1.27e-08	0.0113355	3.63e-06
C45H4.15	WBGene00006281	-0.582896	-0.953791	0.000315905	2.52e-08	0.0165441	6.52e-06
C23H4.3	WBGene00007692	-0.51851	-0.576674	0.000174356	6.33e-05	0.0104808	0.00638667
C45H4.7	WBGene00016689	-0.563557	-1.01954	0.00165223	9.03e-08	0.0449169	1.95e-05
C45H4.8	WBGene00016690	-0.573836	-1.02926	0.0013972	7.37e-08	0.0416175	1.66e-05
C45H4.9	WBGene00016691	-0.563484	-1.02607	0.00154362	6.37e-08	0.0443627	1.49e-05
C45H4.20	WBGene00172926	-0.569712	-1.02435	0.00160763	9.92e-08	0.0443627	2.1e-05
LLC1.95	WBGene00171937	-0.473896	-0.526445	0.00102191	0.000477576	0.0346911	0.036185
F22F7.6	WBGene00017723	-0.576409	-0.742827	0.00112335	6.47e-05	0.0357588	0.00649272
F36F12.7	WBGene00018098	-0.581881	-0.693142	0.00150386	0.000291655	0.043826	0.0242159
B0403.3	WBGene00015167	-0.535771	-0.633981	0.000662659	0.000131276	0.026075	0.012055
R08F11.3	WBGene00019967	-0.530454	-0.68065	0.00113423	7.93e-05	0.0360477	0.00776393
Y102A11A.8	WBGene00022418	-0.701204	-0.52457	1.33e-06	0.00053065	0.00027956	0.0393095
F23F1.7	WBGene00017748	-0.521501	-0.781906	0.000730741	2.76e-06	0.0275004	0.000375638
F47H4.8	WBGene00009839	-0.648775	-0.723483	0.00114973	0.000492877	0.0363794	0.0370625
C44C8.9	WBGene00045300	-0.452402	-0.564099	0.00169437	0.000298349	0.0457813	0.0246115
H11E01.2	WBGene00019187	-0.48351	-0.682492	0.000682217	1.22e-05	0.026129	0.0014314
R03G8.3	WBGene00010998	-0.575164	-0.633368	0.000553622	0.000370002	0.0239566	0.0295512
Y51A2D.21	WBGene00044210	-0.89443	-0.625703	4.03e-07	0.00058037	0.000110655	0.0421313
K08B5.2	WBGene00019519	-0.891348	-0.652575	2.05e-08	8.51e-05	8.52e-06	0.00819571
C23H4.2	WBGene00007691	-0.851401	-0.783101	1.08e-05	0.000136302	0.00140349	0.0124592
Y54E2A.9	WBGene00013194	-0.980589	-1.01743	0.000276116	0.000333833	0.014982	0.0271522
K07C6.4	WBGene00019472	-0.814015	-0.927093	0.000421055	0.000200915	0.0205646	0.0173694
H25K10.1	WBGene00010411	-1.07376	-0.988948	2.19e-06	4.72e-05	0.000417988	0.00488182
Y51A2D.32	WBGene00198451	-0.72529	-0.953618	0.00130442	0.00014386	0.0395335	0.0130305
F07B7.1	WBGene00017185	-0.797653	-0.974952	0.000724448	0.000176994	0.027367	0.015606
Y51A2D.24	WBGene00196103	-0.781676	-0.96001	0.000561443	0.000146733	0.0241151	0.0131729
Y51A2D.30	WBGene00198048	-0.781677	-0.96001	0.00056152	0.000146755	0.0241151	0.0131729
Y51A2D.28	WBGene00197339	-0.799434	-0.907132	0.000524525	0.000367312	0.0229215	0.0294544
Y51A2D.33	WBGene00199002	-0.800782	-0.956739	0.000610006	0.000225119	0.025537	0.0192118
F56D6.10	WBGene00044472	-0.981431	-1.71716	2.22e-05	1.03e-09	0.00243285	5.03e-07
B0462.5	WBGene00194695	-0.930125	-1.1512	0.000918822	0.000213433	0.0322348	0.0183719
C08E8.4	WBGene00007440	-0.969033	-1.6818	0.00186711	2.73e-06	0.0496629	0.000373026
F56D6.8	WBGene00044292	-0.999061	-1.71831	8.86e-05	2.47e-08	0.00661897	6.43e-06

## Sheet: C
ensemblGene	Gene.WB.ID	logFC_CF3050_vs_N2E	logFC_CF3667_vs_N2E	PValue_CF3050_vs_N2E	PValue_CF3667_vs_N2E	FDR_CF3050_vs_N2E	FDR_CF3667_vs_N2E
T05A1.3	WBGene00011454	-0.602152	-0.799681	0.00127765	1.99e-05	0.0388942	0.00371372
T05A1.2	WBGene00000696	-0.602289	-0.799977	0.00127775	1.99e-05	0.0388942	0.00371372
C24F3.4	WBGene00007698	-0.827535	-0.691317	5.7e-05	0.000754043	0.00493012	0.0445094
F11G11.11	WBGene00000609	-0.609503	-0.77275	0.00119657	4.16e-05	0.03721	0.00650468
W05B2.5	WBGene00000668	-0.740653	-0.844016	0.00024546	3.02e-05	0.0136819	0.00507659
C09G5.2	WBGene00007488	-0.616933	-0.683615	0.000631645	0.00015442	0.0259202	0.0161439
C09G5.5	WBGene00000656	-0.640255	-0.713276	0.000465935	9.82e-05	0.0214695	0.0123466
ZK1193.1	WBGene00000608	-0.651917	-0.63935	0.000624867	0.000792928	0.0259202	0.0457808
W05B2.1	WBGene00000669	-0.788721	-0.855465	8.58e-05	2.09e-05	0.00650135	0.00384982
K08D12.6	WBGene00019540	-0.974031	-1.27559	0.000101926	4.27e-07	0.00727982	0.000195768
F15A2.1	WBGene00000757	-0.546582	-0.751946	0.00134076	1.08e-05	0.0402067	0.00248652
W05B2.6	WBGene00000667	-0.791658	-0.847763	9.37e-05	2.92e-05	0.00687978	0.00497809
F56B3.1	WBGene00000677	-0.757777	-0.660544	6.41e-05	0.000484559	0.00534597	0.0336439
F14F7.1	WBGene00000673	-0.745075	-0.674167	2.93e-05	0.000153811	0.00300618	0.0161316
F57B1.3	WBGene00000732	-0.672402	-0.810528	0.00123976	0.00010227	0.0380659	0.0127006
C06A8.3	WBGene00015514	-0.618622	-0.471597	3.16e-06	0.000372045	0.000538446	0.0286158
T15B7.4	WBGene00000715	-1.10325	-1.09658	1.73e-06	1.98e-06	0.000347283	0.000636833
ZK721.2	WBGene00006764	-0.874115	-0.972471	5.37e-07	2.59e-08	0.000141746	1.79e-05
K07D8.1	WBGene00003497	-0.548325	-0.819621	0.000470972	1.93e-07	0.0214695	9.95e-05
F28H1.2	WBGene00000779	-0.6715	-0.6026	7.35e-06	5.62e-05	0.00103899	0.00817313
C44B12.2	WBGene00003893	-0.708465	-0.543331	3.38e-06	0.000353267	0.000565676	0.0278794
F23A7.8	WBGene00044638	0.562734	0.823067	0.00132299	2.83e-06	0.0398839	0.000871578
W06H8.5	WBGene00023159	-0.586501	-0.632391	3.56e-05	8.33e-06	0.00345614	0.00211578
W05E7.1	WBGene00001692	-0.47931	-0.584699	0.00065596	3.29e-05	0.0259347	0.00546685
ZK105.5	WBGene00022656	0.474864	0.697188	0.00157525	3.55e-06	0.0443627	0.0010716
ZK105.1	WBGene00022653	0.485151	0.707822	0.00131866	2.84e-06	0.039874	0.000871578
M03A8.2	WBGene00019748	-0.544493	-0.614362	8.92e-05	9.93e-06	0.00661897	0.00232697
F52B11.4	WBGene00000707	-0.896211	-0.673035	7.95e-06	0.000752571	0.00109413	0.0445094
C24H10.5	WBGene00006861	-0.479758	-0.499776	0.000220344	0.000117674	0.0126718	0.0136287
F32B5.1	WBGene00017975	-0.710001	-0.749745	3.02e-06	8.18e-07	0.000522465	0.000319582
F19H8.1	WBGene00006603	-0.95528	-0.852225	1.03e-11	1.13e-09	9.75e-09	1.1e-06
K12F2.1	WBGene00003515	-0.839093	-1.34345	0.000134648	1.52e-09	0.00898872	1.42e-06
M02D8.1	WBGene00019727	-0.646097	-0.576823	2.65e-05	0.000170705	0.00276093	0.0171367
C45B2.1	WBGene00016658	-1.08448	-0.754584	3.31e-08	0.000107389	1.23e-05	0.0131284
Y73F8A.6	WBGene00000370	-0.530356	-0.547997	0.000136212	8e-05	0.00903259	0.010391
F17C11.17	WBGene00077761	-0.508858	-0.628096	0.000355695	1.07e-05	0.0179669	0.00248232
T16G12.3	WBGene00011804	-0.705506	-0.667443	3.09e-07	1.22e-06	8.79e-05	0.000422996
W03F8.5	WBGene00002247	-0.495485	-0.543642	0.000545575	0.00014854	0.0236856	0.0157026
T04C10.4	WBGene00000221	-0.535227	-0.570833	0.000183024	6.54e-05	0.0108707	0.00916053
H29C22.1	WBGene00045261	0.55824	0.574372	0.000547155	0.00037265	0.0237283	0.0286158
F27C8.4	WBGene00005003	0.567255	0.602167	0.000511793	0.000223854	0.0224637	0.0205852
F17C11.1	WBGene00008913	-0.499973	-0.543824	0.000833136	0.000276619	0.0301579	0.0240183
F54F2.1	WBGene00003929	-0.719341	-0.794097	8.37e-06	8.84e-07	0.00114689	0.00033611
F21C10.7	WBGene00017657	-0.682986	-0.677915	0.000210191	0.000231224	0.0121935	0.0210148
W04E12.4	WBGene00012249	-0.596856	-0.608751	0.000291544	0.000217094	0.0156172	0.0203578
R08F11.1	WBGene00019965	-0.553868	-0.773049	0.000631393	2.01e-06	0.0259202	0.000639351
Y110A2AL.9	WBGene00022445	-0.472446	-0.5618	0.00140598	0.000147592	0.0418164	0.0156889
F38B6.4	WBGene00018174	-0.686843	-0.513169	7.52e-06	0.000765608	0.00105113	0.0446737
K06A4.3	WBGene00010593	-0.714361	-0.650642	4e-06	2.52e-05	0.000645021	0.00450271
B0303.11	WBGene00015131	-0.66515	-0.76019	2.62e-05	1.58e-06	0.00274075	0.000523895
T24B8.4	WBGene00011978	-0.557942	-0.535826	0.000384992	0.000633336	0.0191793	0.0404218
F09G8.8	WBGene00017322	-0.455747	-0.546281	0.00139101	0.000127972	0.0415262	0.0144892
D2092.4	WBGene00017065	-0.526339	-0.572258	0.000996632	0.000341854	0.034065	0.0273399
T14D7.2	WBGene00011768	-0.479703	-0.56087	0.0011544	0.000145524	0.0364849	0.0156678
T03D3.5	WBGene00020183	-0.76315	-0.648773	2.78e-08	1.95e-06	1.06e-05	0.000633234
C44B11.3	WBGene00003175	-0.615589	-0.848004	0.000454288	1.54e-06	0.0214695	0.000515015
C26G2.2	WBGene00007751	-0.603903	-0.767841	0.000924082	2.67e-05	0.0323587	0.00469563
C05G6.1	WBGene00015497	-0.937689	-0.570195	1.73e-08	0.000508043	7.33e-06	0.034544
Y51H4A.24	WBGene00013118	-0.514951	-0.694137	0.00136973	1.7e-05	0.0409829	0.00338198
C09F9.7	WBGene00045322	-0.652119	-0.681931	7.48e-05	3.37e-05	0.00585987	0.00556738
F57G4.8	WBGene00010212	-1.54584	-0.955551	1.09e-24	5.01e-11	6.18e-21	6.65e-08
K01A2.4	WBGene00019279	-0.840042	-0.662516	3.41e-08	1.11e-05	1.26e-05	0.00250877
F52E4.8	WBGene00018704	-0.486737	-0.462766	0.000176311	0.000339061	0.0105506	0.0273399
F31D5.5	WBGene00017948	-0.616578	-0.566558	8.85e-05	0.000292941	0.00661897	0.0247349
Y57G11A.2	WBGene00013290	-1.94086	-1.07629	7.22e-10	0.000416903	5.05e-07	0.0309986
C29E4.15	WBGene00045246	0.52016	0.444634	8.8e-05	0.000793741	0.00661808	0.0457808
K03E6.6	WBGene00003991	-0.572883	-0.584738	0.000217221	0.000153001	0.0125103	0.0160889
T15B7.14	WBGene00020526	-0.670407	-0.58353	0.000133098	0.000822146	0.00891513	0.0464105
Y53F4B.45	WBGene00044728	-0.751513	-0.452897	2.65e-08	0.000616366	1.01e-05	0.0399093
T08B1.6	WBGene00020343	-0.756539	-0.778554	0.000175884	0.000109666	0.0105409	0.0132845
C09B8.4	WBGene00015623	-1.22926	-0.701533	4.05e-11	0.000110338	3.59e-08	0.0133255
M110.10	WBGene00195142	0.45748	0.668263	0.000950119	9.6e-07	0.0329125	0.000360992
T15B7.5	WBGene00000714	-0.689054	-0.620782	8.78e-05	0.000377664	0.00661808	0.0289451
C01G12.8	WBGene00007248	-1.55633	-0.836714	4.53e-12	0.000117064	4.78e-09	0.0136287
F59A1.9	NA	-2.97465	-2.52959	4.52e-63	7.07e-51	4.51e-59	9.4e-47
F32A11.3	WBGene00009308	-1.35084	-0.935411	3.07e-07	0.000309459	8.79e-05	0.02575
Y47D3A.31	WBGene00012937	-0.501745	-0.497865	0.000393762	0.000403392	0.0194702	0.0302764
R09B5.11	WBGene00019979	-0.500961	-0.651203	0.00166918	4.64e-05	0.0452549	0.00710984
K01H12.4	WBGene00010486	-0.773504	-0.680677	3.28e-05	0.000229749	0.00325545	0.021001
H08J11.2	WBGene00019173	-0.499127	-0.523802	0.00131599	0.000715854	0.0398236	0.0431614
K01H12.2	WBGene00010485	-0.746407	-0.707716	7.88e-06	1.99e-05	0.00109114	0.00371372
C11E4.2	WBGene00007517	-0.492212	-0.554113	0.000365223	5.73e-05	0.0183551	0.00824496
C16C8.20	WBGene00195070	-0.541122	-0.48385	0.000155118	0.000631315	0.00951089	0.0404218
C31B8.8	WBGene00016283	-0.557404	-0.873499	0.00132277	6.64e-07	0.0398839	0.000275744
F10A3.4	WBGene00008634	-0.823532	-1.29771	0.000124703	2.87e-09	0.00842357	2.44e-06
Y73F8A.21	WBGene00003604	-0.518209	-0.495415	0.000310054	0.000511452	0.0163451	0.0346068
F16F9.2	WBGene00001068	-0.865167	-0.950881	2.88e-06	2.74e-07	0.000501365	0.000133027
B0198.1	WBGene00006646	-0.666523	-0.466944	2.37e-06	0.00074244	0.000441776	0.0441333
F58G1.6	WBGene00010268	-0.502792	-0.537866	0.00152963	0.00066442	0.0443038	0.0417663
F26F12.2	WBGene00017833	-0.635207	-0.607936	0.000370274	0.000612261	0.0185855	0.0398059
F54E4.3	WBGene00010059	-0.572351	-0.511105	6.16e-05	0.000290617	0.00521797	0.0246431
F47G3.1	WBGene00018576	-0.688307	-0.763605	6.77e-06	5.64e-07	0.000967712	0.000239128
K08D9.1	WBGene00019523	0.605532	0.686469	0.00164103	0.000332952	0.0446732	0.0270634
F26F12.11	WBGene00197775	-0.597999	-0.604049	0.00106486	0.000904549	0.0350736	0.0494512
F26F12.15	WBGene00198767	-0.592865	-0.599051	0.000978873	0.000825359	0.0336601	0.0465259
Y73F8A.707	WBGene00168225	-0.51092	-0.5113	0.000297064	0.000263331	0.0158854	0.0230666
C54G7.4	WBGene00016935	0.60099	0.676582	6.92e-05	5.8e-06	0.00560333	0.00159406
T19D2.1	WBGene00020567	-0.832374	-0.690734	2.87e-05	0.000434175	0.00295313	0.0319845
F45D3.2	WBGene00009722	-0.480072	-0.590868	0.00167055	0.000108647	0.0452605	0.0132398
Y47D3A.11	WBGene00012925	-0.602137	-0.470971	9.81e-06	0.000401424	0.00130766	0.0302426
K01A2.9	WBGene00019283	-0.73253	-0.71675	4.97e-05	6.52e-05	0.00440714	0.00916053
Y64G10A.6	WBGene00013415	-0.47361	-0.593889	0.000753813	2.51e-05	0.0282354	0.00450271
Y47D3A.10	WBGene00006553	-0.597577	-0.5588	4.52e-05	0.000111724	0.00413404	0.0134521
Y105C5B.9	WBGene00013650	-0.714181	-0.6477	2.99e-05	0.000126335	0.00304841	0.0143446
K09C6.7	WBGene00019561	-1.57224	-0.854544	3.43e-09	0.000821809	1.92e-06	0.0464105
W10G11.16	WBGene00021146	-0.576878	-0.603794	0.000249595	0.000115922	0.0138543	0.0136287
C05E11.4	WBGene00000133	-0.69305	-0.751524	0.000201071	5.35e-05	0.0117328	0.00787471
K01A2.12	WBGene00086561	-0.648023	-0.633755	0.000374055	0.000462586	0.0187517	0.0329011
M02D8.10	WBGene00196691	-0.689255	-0.612364	6.87e-05	0.000339516	0.00559642	0.0273399
C55C3.3	WBGene00016953	-0.932883	-1.1357	6.96e-08	7.65e-11	2.43e-05	9.52e-08
C15A7.1	WBGene00007594	-0.880806	-0.772033	2.49e-06	2.84e-05	0.0004553	0.00486567
C15A7.7	WBGene00201867	-0.897441	-0.78243	3.11e-06	3.73e-05	0.000535822	0.00589668
C15A7.5	WBGene00196674	-0.904534	-0.784514	2.13e-06	3e-05	0.000409944	0.00507659
Y105C5B.321	WBGene00048241	-1.35484	-1.055	4.56e-12	2.63e-08	4.78e-09	1.79e-05
F01G12.16	WBGene00200268	-0.5926	-0.90241	0.00121241	1.3e-06	0.037318	0.00044599
B0198.10	WBGene00202471	-0.93939	-0.845118	2.73e-06	1.91e-05	0.000480751	0.00363032
B0198.8	WBGene00198935	-0.93939	-0.845118	2.73e-06	1.91e-05	0.000480751	0.00363032
R13D11.4	WBGene00020058	-0.609161	-0.638579	0.00109313	0.000581888	0.0354953	0.0382682
W06B3.6	WBGene00198643	-0.899091	-0.863444	1.77e-05	3.22e-05	0.00204554	0.0053728
W06B3.3	WBGene00196605	-0.889259	-0.841321	2.06e-05	4.78e-05	0.00229735	0.00721603
W06B3.4	WBGene00197850	-0.889259	-0.841321	2.06e-05	4.78e-05	0.00229735	0.00721603
W06B3.5	WBGene00198301	-0.889259	-0.841321	2.06e-05	4.78e-05	0.00229735	0.00721603
Y53H1B.1	WBGene00013180	-0.638115	-0.733971	0.000828959	0.000117978	0.0300339	0.0136287
F01G12.14	WBGene00199519	-0.6016	-0.907856	0.00115856	1.51e-06	0.0365083	0.000510237
C49F5.t1	WBGene00014289	-0.798212	-0.784661	0.000117674	0.000136892	0.00803047	0.0150295
K09C6.8	WBGene00019562	-1.37146	-0.875365	1.15e-08	0.000146371	5.08e-06	0.0156678
T22B7.3	WBGene00020672	-1.44556	-1.05639	8.79e-08	5.72e-05	3.02e-05	0.00824496
C49F5.5	WBGene00008209	-0.776711	-0.786644	0.000151075	0.000112809	0.00933933	0.0135264
T23F6.3	WBGene00011951	-0.841958	-0.743442	0.00011372	0.000543748	0.00788209	0.0362383
F57G4.4	NA	-1.14059	-1.17965	9.57e-08	2.66e-08	3.26e-05	1.79e-05
Y39B6A.18	WBGene00012679	-0.660286	-0.756295	0.00185843	0.000363992	0.0495092	0.0283654
K09C6.1	WBGene00019555	-0.716752	-0.787457	0.000182092	3.69e-05	0.0108315	0.00589668
T08G3.7	WBGene00011619	-0.856937	-0.90791	0.000677587	0.000302241	0.026129	0.0254108
F44G3.2	WBGene00009706	-0.886336	-0.882937	0.000772154	0.000736236	0.0287602	0.0439251
F46F5.9	WBGene00018500	-1.49753	-0.808862	1.05e-09	0.00039213	7.19e-07	0.0298814
R04E5.17	WBGene00199916	-1.17555	-0.828452	5.61e-06	0.000884446	0.000825704	0.048686
R04E5.t6	WBGene00023123	-1.17555	-0.828355	5.26e-06	0.000852471	0.000785348	0.0473696
F26D2.10	WBGene00009149	-1.23882	-1.10079	0.000184464	0.000742365	0.0109399	0.0441333
K09C6.2	WBGene00019556	-0.621492	-0.781464	0.00141849	6.95e-05	0.0420941	0.00958442
ZK721.3	WBGene00022810	-0.819679	-0.943439	9.28e-05	7.35e-06	0.00683477	0.00192249
F39B3.2	WBGene00018191	-0.643391	-0.663216	0.00110096	0.000679195	0.0354953	0.0421633
K09C6.10	WBGene00044778	-0.776084	-0.751642	0.000139318	0.000174587	0.00910907	0.0174824
C06E2.2	WBGene00015528	-1.28654	-0.964417	1.1e-05	0.000526608	0.0014214	0.0354517
C06E2.11	WBGene00197211	-1.24344	-0.930537	2.32e-05	0.000879449	0.0025044	0.048478
C06E2.14	WBGene00198057	-1.25798	-0.987227	2.05e-05	0.000480668	0.00229735	0.033432
C06E2.t1	WBGene00006327	-1.24355	-0.972819	2.55e-05	0.000579223	0.00268363	0.0382089
C06E2.13	WBGene00197960	-1.23063	-0.984223	3.31e-05	0.000542394	0.00325737	0.0362087
C06E2.12	WBGene00197244	-1.20405	-0.957573	6.18e-05	0.000911285	0.00521797	0.0497511
D1009.8	WBGene00196390	-1.0826	-1.00678	0.000333826	0.000655978	0.0172559	0.0413007

## Sheet: D
ensemblGene	Gene.WB.ID	logFC_CF3324_vs_N2E	logFC_CF3667_vs_N2E	PValue_CF3324_vs_N2E	PValue_CF3667_vs_N2E	FDR_CF3324_vs_N2E	FDR_CF3667_vs_N2E
F11C7.5	WBGene00003891	-0.724104	-0.871499	2.23e-06	1.28e-08	0.000308908	9.48e-06
T10D4.6	WBGene00020408	-0.86235	-1.01885	5.08e-11	5.59e-15	3.75e-08	1.1e-11
C06A5.5	WBGene00015503	0.623246	0.542645	1.04e-05	0.00010188	0.0012394	0.0127006
Y76G2A.1	WBGene00022304	0.612118	0.544768	1.49e-05	9.55e-05	0.00171283	0.0120471
Y57A10A.5	WBGene00013250	0.631193	0.527602	1.62e-05	0.000252521	0.00184213	0.0224642
T16G12.4	WBGene00011805	0.740267	1.09331	1.55e-06	4.51e-13	0.000221149	6.66e-10
W04A8.2	WBGene00012237	0.54685	0.532824	0.000356506	0.000402509	0.0287615	0.0302671
Y57A10A.4	WBGene00013249	0.597684	0.554123	5.48e-05	0.000133428	0.00561517	0.0147737
Y102A5C.5	WBGene00014954	0.805172	1.35145	2.33e-08	2.11e-22	6.2e-06	1.2e-18
Y38C1AA.4	WBGene00006561	0.76654	0.78001	3.28e-07	1.1e-07	5.56e-05	5.82e-05
H12D21.9	WBGene00010385	0.481459	0.475601	0.000398328	0.000309972	0.0314779	0.02575
R08E5.3	WBGene00019963	-0.537577	-0.707228	4.85e-05	2.83e-08	0.00501074	1.85e-05
F59H6.12	WBGene00019142	0.941434	1.06507	8.37e-07	1.26e-08	0.000125335	9.47e-06
F52E4.4	WBGene00006670	-0.477222	-0.464274	0.000554375	0.000340825	0.0405396	0.0273399
T16H12.2	WBGene00011812	0.572722	0.866454	0.000388294	1.17e-08	0.0309501	9.15e-06
Y52E8A.4	WBGene00021797	1.37003	0.75171	3.75e-19	8.41e-07	9.91e-16	0.000325574
F40D4.17	WBGene00194682	0.961266	1.21436	7.89e-06	6.31e-09	0.000992362	5.03e-06
R07E3.6	WBGene00011107	-0.753448	-0.735882	2.53e-05	1.63e-05	0.00275706	0.00326794
M02D8.6	WBGene00019732	-0.591456	-0.537017	0.000490721	0.00076672	0.0369701	0.0446737
F52C6.1	NA	0.746168	0.790547	9.11e-06	7.1e-07	0.00112443	0.000288779
F52C6.7	NA	0.75061	0.890536	7.96e-05	7.16e-07	0.00777686	0.000288779
C35B8.1	WBGene00000748	2.2356	0.909063	3.33e-19	0.000369515	9.47e-16	0.0285954
Y75D11A.t2	WBGene00023194	1.4575	1.44505	0.000620865	0.000358217	0.0446642	0.0280479

## Sheet: E
ensemblGene	Gene.WB.ID	logFC_CF3050_vs_N2E	logFC_CF3324_vs_N2E	logFC_CF3667_vs_N2E	PValue_CF3050_vs_N2E	PValue_CF3324_vs_N2E	PValue_CF3667_vs_N2E	FDR_CF3050_vs_N2E	FDR_CF3324_vs_N2E	FDR_CF3667_vs_N2E
C08A9.1	WBGene00004932	-0.932004	-1.02768	-0.595441	2.13e-09	6.18e-10	7.83e-05	1.35e-06	3.24e-07	0.0115958
C24B9.9	WBGene00016052	-0.951592	-1.22557	-0.964201	3.36e-08	1.56e-11	2.01e-08	1.3e-05	1.32e-08	1.41e-05
C52D10.1	WBGene00016875	-0.891262	-0.619062	-0.514762	8.02e-09	7.04e-05	0.000722205	3.78e-06	0.00699285	0.0434129
C50F4.6	WBGene00001910	0.658438	0.863933	1.247	6.37e-05	2.03e-07	3.42e-14	0.0053255	3.65e-05	5.68e-11
C54D10.1	WBGene00008296	-0.507981	-0.629854	-0.544426	0.000507783	3.06e-05	0.000189229	0.0223122	0.00328806	0.0185296
C56A3.2	WBGene00008341	-1.32696	-0.938342	-0.63387	2.24e-17	1.76e-09	3.56e-05	5.57e-14	7.63e-07	0.0057469
F10D2.11	WBGene00017336	-1.77317	-1.28156	-1.18258	6.57e-13	1.46e-07	1.03e-06	7.7e-10	2.8e-05	0.000372812
F15B9.1	WBGene00001387	-0.949579	-1.18158	-0.559454	1.52e-10	6.25e-14	0.000104384	1.19e-07	7.12e-11	0.0128242
F53C3.12	WBGene00018755	-0.620615	-0.676546	-0.539685	0.000143097	6.77e-05	0.000843366	0.00910907	0.006759	0.0472072
F59F4.4	WBGene00010339	-0.822482	-0.606555	-0.882658	6e-13	1.21e-07	1.11e-14	7.24e-10	2.4e-05	1.92e-11
R03E9.1	WBGene00003163	-1.09707	-0.731187	-0.842419	7.33e-11	1.32e-05	4.7e-07	6.21e-08	0.00153443	0.000211046
W06D12.3	WBGene00001397	-0.985745	-2.13534	-1.03222	4.15e-09	5.01e-30	7.03e-10	2.2e-06	6.66e-26	7.37e-07
